# Supplementary material for: Artificial Intelligence Meets Whole Slide Images: Deep Learning Model Shapes an Immune-Hot Tumor and Guides Precision Therapy in Bladder Cancer
Source: J Oncol. 2022 Sep 19;2022:8213321. doi: 10.1155/2022/8213321 (PMC9553530; doi:10.1155/2022/8213321)
Supplement: Supplementary Materials — Figure S1: differential expression analysis and functional analysis of WSI clusters. The left parts show differential expression analysis in WSI clusters; the middle parts show GO analysis based on the separate DEGs between WSI clusters; and the right parts show KEGG analysis based on the separate DEGs between WSI clusters. (A) 530 DEGs was found in C0 vs. C1. (B) 497 DEGs was found in C0 vs. C2. (C) 342 DEGs was found in C1 vs. C2. Figure S2: immune characterization and mutation of WSI cluster. (A) Immunophenoscore (IPS) across the WSI clusters. (B, C) Immune cell infiltration in WSI cluster using Xcell algorithm. (D) Mutation profile of WSI cluster in BLCA main dysregulated pathways. (E) Cox regression analysis of immune checkpoints in WSI clusters. Figure S3: construction and validation of AI cluster. The workflow of constructing AI clusters and the AI score. Figure S4: functional analyses of AI clusters. (A) The differences in hallmark pathways between the AI cluster. (B) The differences in oncogenic pathways between the AI clusters. (C, D) The differences in mutational profiles between AI clusters. Figure S5: the differences in GO and KEGG pathways between AI clusters. (A) GO enrichment of the DEGs between AI clusters shows the activation status of biological pathways in different AI cluster. (B) KEGG pathway enrichment based on the DEGs between AI clusters. The blue bar shows the enrichment analysis results based on down-regulated genes in high AI score subtype, representing the negative correlated biological processes and KEGG pathways with the high AI scores, while the red bar shows the enrichment analysis results based on upregulated genes in high AI score subtype, representing the positive correlated biological processes and KEGG pathways with the high AI scores. Figure S6: (A) the proportions of every subgroup in seven classic subtype systems. (B) The distribution of AI score among different subgroups in all molecular subtype systems. Figure S7: AI score [file 8213321.f1.zip]

Archive with 2 entries (2 files):
- Supplementary (3).docx
- Supplementary Data.pdf
